# Supplementary material for: Precision Nutrition Model Predicts Glucose Control of Overweight Females Following the Consumption of Potatoes High in Resistant Starch
Source: Nutrients. 2022 Jan 9;14(2):268. doi: 10.3390/nu14020268 (PMC8779142; doi:10.3390/nu14020268)
Supplement: Supplementary file 1 [file nutrients-14-00268-s001.zip]

Archive with 1 entries (1 files):
- nutrients-1488614-supplementary.pdf
